# Supplementary material for: Genetic and Immunological Profiling of Recent SARS-CoV-2 Omicron Subvariants: Insights into Immune Evasion and Infectivity in Monoinfections and Coinfections
Source: Viruses. 2025 Jun 27;17(7):918. doi: 10.3390/v17070918 (PMC12300583; doi:10.3390/v17070918)
Supplement: Supplementary file 1 [file viruses-17-00918-s001.zip]

Archive with 1 entries (1 files):
- viruses-3699250-supplementary.pdf
